# Supplementary material for: First report of an intersex individual of the click beetle Pectocerafortunei (Elateridae) and additional cases of gynandromorphism in Coleoptera (Lucanidae, Scarabaeidae)
Source: Biodivers Data J. 2025 Feb 20;13:e144929. doi: 10.3897/BDJ.13.e144929 (PMC11868802; doi:10.3897/BDJ.13.e144929)
Supplement: XML Treatment for Pectocera fortunei [file BDJ.13.e144929-treatment1.xml]

<!DOCTYPE tp:taxon-treatment
  PUBLIC "-//TaxonX//DTD Taxonomic Treatment Publishing DTD v0 20100105//EN" "tax-treatment-NSO.dtd">
<tp:taxon-treatment xmlns:tp="http://www.plazi.org/taxpub"><tp:treatment-meta><mixed-citation publication-type="journal"><person-group><name><surname>Kim</surname><given-names>Donguk</given-names></name><name><surname>Hyun</surname><given-names>Sangeun</given-names></name><name><surname>Choi</surname><given-names>Kwang Shik</given-names></name></person-group><article-title>First report of an intersex individual of the click beetle <italic><tp:taxon-name><tp:taxon-name-part taxon-name-part-type="genus" reg="Pectocera">Pectocera</tp:taxon-name-part><tp:taxon-name-part taxon-name-part-type="species" reg="fortunei">fortunei</tp:taxon-name-part></tp:taxon-name></italic> (<tp:taxon-name><tp:taxon-name-part taxon-name-part-type="family">Elateridae</tp:taxon-name-part></tp:taxon-name>) and additional cases of gynandromorphism in <tp:taxon-name><tp:taxon-name-part taxon-name-part-type="order">Coleoptera</tp:taxon-name-part></tp:taxon-name> (<tp:taxon-name><tp:taxon-name-part taxon-name-part-type="family">Lucanidae</tp:taxon-name-part></tp:taxon-name>, <tp:taxon-name><tp:taxon-name-part taxon-name-part-type="family">Scarabaeidae</tp:taxon-name-part></tp:taxon-name>)</article-title><source>Biodivers Data J</source><day>20</day><month>02</month><year>2025</year><volume>13</volume><pub-id pub-id-type="doi">10.3897/BDJ.13.e144929</pub-id></mixed-citation></tp:treatment-meta><tp:nomenclature><tp:taxon-name>
            <object-id xmlns:xlink="http://www.w3.org/1999/xlink" content-type="arpha" xlink:type="simple">BFF4CEDF-2AB8-588E-B428-FA17CDFFF02A</object-id>
            <tp:taxon-name-part taxon-name-part-type="genus">Pectocera</tp:taxon-name-part>
            <tp:taxon-name-part taxon-name-part-type="species">fortunei</tp:taxon-name-part>
          </tp:taxon-name><tp:taxon-authority>Candèze, 1873</tp:taxon-authority></tp:nomenclature><tp:treatment-sec sec-type="materials"><title>Materials</title><list list-type="alpha-lower" list-content="occurrences"><list-item><p><bold>Type status:</bold> <named-content xmlns:xlink="http://www.w3.org/1999/xlink" content-type="dwc:typeStatus" xlink:type="simple">Other material</named-content>. <bold>Occurrence:</bold> sex: <named-content xmlns:xlink="http://www.w3.org/1999/xlink" content-type="dwc:sex" xlink:type="simple">1 intersex</named-content>; occurrenceID: <named-content xmlns:xlink="http://www.w3.org/1999/xlink" content-type="dwc:occurrenceID" xlink:type="simple">52C9BE44-7BEA-5418-BC0A-7598D646DA89</named-content>; <bold>Taxon:</bold> genus: <named-content xmlns:xlink="http://www.w3.org/1999/xlink" content-type="dwc:genus" xlink:type="simple"><tp:taxon-name><tp:taxon-name-part taxon-name-part-type="genus">Pectocera</tp:taxon-name-part></tp:taxon-name></named-content>; specificEpithet: <named-content xmlns:xlink="http://www.w3.org/1999/xlink" content-type="dwc:specificEpithet" xlink:type="simple"><italic><tp:taxon-name><tp:taxon-name-part taxon-name-part-type="genus" reg="Pectocera"/><tp:taxon-name-part taxon-name-part-type="species" reg="fortunei">fortunei</tp:taxon-name-part></tp:taxon-name></italic></named-content>; scientificNameAuthorship: <named-content xmlns:xlink="http://www.w3.org/1999/xlink" content-type="dwc:scientificNameAuthorship" xlink:type="simple">Candèze, 1873</named-content>; <bold>Location:</bold> country: <named-content xmlns:xlink="http://www.w3.org/1999/xlink" content-type="dwc:country" xlink:type="simple">South Korea</named-content>; locality: <named-content xmlns:xlink="http://www.w3.org/1999/xlink" content-type="dwc:locality" xlink:type="simple">CNU, Gung-dong, Yuseong-gu, Daejeon, Sang Eun Hyun leg.</named-content>; <bold>Event:</bold> eventDate: <named-content xmlns:xlink="http://www.w3.org/1999/xlink" content-type="dwc:eventDate" xlink:type="simple">25.V.2023</named-content>; <bold>Record Level:</bold> basisOfRecord: <named-content xmlns:xlink="http://www.w3.org/1999/xlink" content-type="dwc:basisOfRecord" xlink:type="simple">Preserved Specimen</named-content></p></list-item><list-item><p><bold>Type status:</bold> <named-content xmlns:xlink="http://www.w3.org/1999/xlink" content-type="dwc:typeStatus" xlink:type="simple">Other material</named-content>. <bold>Occurrence:</bold> sex: <named-content xmlns:xlink="http://www.w3.org/1999/xlink" content-type="dwc:sex" xlink:type="simple">5 females</named-content>; occurrenceID: <named-content xmlns:xlink="http://www.w3.org/1999/xlink" content-type="dwc:occurrenceID" xlink:type="simple">DCF7A291-7B77-54A4-A0F3-BF14635E96E8</named-content>; <bold>Taxon:</bold> genus: <named-content xmlns:xlink="http://www.w3.org/1999/xlink" content-type="dwc:genus" xlink:type="simple"><tp:taxon-name><tp:taxon-name-part taxon-name-part-type="genus">Pectocera</tp:taxon-name-part></tp:taxon-name></named-content>; specificEpithet: <named-content xmlns:xlink="http://www.w3.org/1999/xlink" content-type="dwc:specificEpithet" xlink:type="simple"><italic><tp:taxon-name><tp:taxon-name-part taxon-name-part-type="genus" reg="Pectocera"/><tp:taxon-name-part taxon-name-part-type="species" reg="fortunei">fortunei</tp:taxon-name-part></tp:taxon-name></italic></named-content>; scientificNameAuthorship: <named-content xmlns:xlink="http://www.w3.org/1999/xlink" content-type="dwc:scientificNameAuthorship" xlink:type="simple">Candèze, 1873</named-content>; <bold>Location:</bold> country: <named-content xmlns:xlink="http://www.w3.org/1999/xlink" content-type="dwc:country" xlink:type="simple">South Korea</named-content>; locality: <named-content xmlns:xlink="http://www.w3.org/1999/xlink" content-type="dwc:locality" xlink:type="simple">CNU, Gung-dong, Yuseong-gu, Daejeon, Sang Eun Hyun leg.</named-content>; <bold>Record Level:</bold> basisOfRecord: <named-content xmlns:xlink="http://www.w3.org/1999/xlink" content-type="dwc:basisOfRecord" xlink:type="simple">Preserved Specimen</named-content></p></list-item><list-item><p><bold>Type status:</bold> <named-content xmlns:xlink="http://www.w3.org/1999/xlink" content-type="dwc:typeStatus" xlink:type="simple">Other material</named-content>. <bold>Occurrence:</bold> sex: <named-content xmlns:xlink="http://www.w3.org/1999/xlink" content-type="dwc:sex" xlink:type="simple">1 male, 1 female</named-content>; occurrenceID: <named-content xmlns:xlink="http://www.w3.org/1999/xlink" content-type="dwc:occurrenceID" xlink:type="simple">EE66458A-FC82-55DB-AAB4-CB64DBE9B5E7</named-content>; <bold>Taxon:</bold> genus: <named-content xmlns:xlink="http://www.w3.org/1999/xlink" content-type="dwc:genus" xlink:type="simple"><tp:taxon-name><tp:taxon-name-part taxon-name-part-type="genus">Pectocera</tp:taxon-name-part></tp:taxon-name></named-content>; specificEpithet: <named-content xmlns:xlink="http://www.w3.org/1999/xlink" content-type="dwc:specificEpithet" xlink:type="simple"><italic><tp:taxon-name><tp:taxon-name-part taxon-name-part-type="genus" reg="Pectocera"/><tp:taxon-name-part taxon-name-part-type="species" reg="fortunei">fortunei</tp:taxon-name-part></tp:taxon-name></italic></named-content>; scientificNameAuthorship: <named-content xmlns:xlink="http://www.w3.org/1999/xlink" content-type="dwc:scientificNameAuthorship" xlink:type="simple">Candèze, 1873</named-content>; <bold>Location:</bold> country: <named-content xmlns:xlink="http://www.w3.org/1999/xlink" content-type="dwc:country" xlink:type="simple">Japan</named-content>; locality: <named-content xmlns:xlink="http://www.w3.org/1999/xlink" content-type="dwc:locality" xlink:type="simple">Aseri, Kyotanba Town, Kyoto Pref., 14.VI.2014, Satoshi Kubo leg.</named-content>; <bold>Record Level:</bold> basisOfRecord: <named-content xmlns:xlink="http://www.w3.org/1999/xlink" content-type="dwc:basisOfRecord" xlink:type="simple">Preserved Specimen</named-content></p></list-item></list></tp:treatment-sec><tp:treatment-sec sec-type="Description"><title>Description</title><sec sec-type="Morphology of the intersex Pectocera fortunei"><title>Morphology of the intersex <italic><tp:taxon-name><tp:taxon-name-part taxon-name-part-type="genus" reg="Pectocera">Pectocera</tp:taxon-name-part><tp:taxon-name-part taxon-name-part-type="species" reg="fortunei">fortunei</tp:taxon-name-part></tp:taxon-name></italic></title><p>The body overall exhibits female traits, except for the antennae (Figs <xref ref-type="fig" rid="F12384096">2</xref>, <xref ref-type="fig" rid="F12384107">3</xref>, <xref ref-type="fig" rid="F12384119">4</xref>). The head displays relatively small eyes and mandibles resembling those of a typical female (Fig. <xref ref-type="fig" rid="F12384107">3</xref>). The lateral margins of the pronotum are convex and arcuate, narrowing towards the posterior angles, as typically seen in females (Fig. <xref ref-type="fig" rid="F12384107">3</xref>). The antennae are pectinate, similar to those of a typical male and asymmetrical between the left and right sides, with nine irregularly transformed flagellomeres (Fig. <xref ref-type="fig" rid="F12384119">4</xref>). The genitalia are fully developed and identical to a typical ovipositor (Fig. <xref ref-type="fig" rid="F12384122">5</xref>).</p></sec><sec sec-type="Behavioral interactions between an intersex and a typical female"><title>Behavioral interactions between an intersex and a typical female</title><p>To examine the <underline>b</underline>ehavioural interactions between an intersex individual and a typical female, one of each was placed in a single breeding case for observation. As a result, they exhibited only biting and aggressive behaviour, with no mating behaviour observed.</p></sec></tp:treatment-sec><tp:treatment-sec sec-type="Notes"><title>Notes</title><p>In <italic><tp:taxon-name><tp:taxon-name-part taxon-name-part-type="genus" reg="Pectocera">P.</tp:taxon-name-part><tp:taxon-name-part taxon-name-part-type="species" reg="fortunei">fortunei</tp:taxon-name-part></tp:taxon-name></italic>, the prominent male sexual characteristics include pectinate antennae, relatively large eyes and a narrow pronotum (Figs <xref ref-type="fig" rid="F12384096">2</xref>, <xref ref-type="fig" rid="F12384107">3</xref>). In the observed specimen, only female sexual characteristics were displayed in all body parts, including the genitalia, except for the antennae (Figs <xref ref-type="fig" rid="F12384096">2</xref>, <xref ref-type="fig" rid="F12384107">3</xref>, <xref ref-type="fig" rid="F12384119">4</xref>, <xref ref-type="fig" rid="F12384122">5</xref>). The antennae exhibited a pectinate pattern similar to that of a male. However, the nine flagellomeres appeared as if the female flagellomeres had been transformed into a slender and elongated shape like those of a male (Fig. <xref ref-type="fig" rid="F12384119">4</xref>). Consequently, it was ambiguous to clearly identify this as a distinct male trait; thus, the specimen was classified as intersex. This is the first record for this family.</p></tp:treatment-sec><tp:treatment-sec><!--Section generated to contain objects referenced in tp:taxon-treatment.--><fig id="F12384096" position="float" orientation="portrait"><object-id xmlns:xlink="http://www.w3.org/1999/xlink" content-type="arpha" xlink:type="simple">175C55B1-2C6B-56E7-B08A-B9C3C39527A4</object-id><object-id xmlns:xlink="http://www.w3.org/1999/xlink" content-type="doi" xlink:type="simple">10.3897/BDJ.13.e144929.figure2</object-id><label>Figure 2.</label><caption><p>Habitus of <italic><tp:taxon-name><tp:taxon-name-part taxon-name-part-type="genus" reg="Pectocera">Pectocera</tp:taxon-name-part><tp:taxon-name-part taxon-name-part-type="species" reg="fortunei">fortunei</tp:taxon-name-part></tp:taxon-name></italic>, dorsal (above) and ventral (below) views. From left: male, intersex and female.</p></caption><graphic xmlns:xlink="http://www.w3.org/1999/xlink" xlink:href="bdj-13-e144929-g002.jpg" position="float" id="oo_1200698.jpg" orientation="portrait" xlink:type="simple"><uri content-type="original_file" xlink:type="simple">https://binary.pensoft.net/fig/1200698</uri></graphic></fig><fig id="F12384107" position="float" orientation="portrait"><object-id xmlns:xlink="http://www.w3.org/1999/xlink" content-type="arpha" xlink:type="simple">8E5BD2D9-C750-5764-83F0-23B6A582589C</object-id><object-id xmlns:xlink="http://www.w3.org/1999/xlink" content-type="doi" xlink:type="simple">10.3897/BDJ.13.e144929.figure3</object-id><label>Figure 3.</label><caption><p>Pronotum and head of <italic><tp:taxon-name><tp:taxon-name-part taxon-name-part-type="genus" reg="Pectocera">Pectocera</tp:taxon-name-part><tp:taxon-name-part taxon-name-part-type="species" reg="fortunei">fortunei</tp:taxon-name-part></tp:taxon-name></italic>, dorsal (above) and ventral (below) views. From left: male, intersex and female.</p></caption><graphic xmlns:xlink="http://www.w3.org/1999/xlink" xlink:href="bdj-13-e144929-g003.jpg" position="float" id="oo_1200702.jpg" orientation="portrait" xlink:type="simple"><uri content-type="original_file" xlink:type="simple">https://binary.pensoft.net/fig/1200702</uri></graphic></fig><fig id="F12384119" position="float" orientation="portrait"><object-id xmlns:xlink="http://www.w3.org/1999/xlink" content-type="arpha" xlink:type="simple">1C7C73AE-747A-5F19-908E-9D8D3C1572D7</object-id><object-id xmlns:xlink="http://www.w3.org/1999/xlink" content-type="doi" xlink:type="simple">10.3897/BDJ.13.e144929.figure4</object-id><label>Figure 4.</label><caption><p>Antennae of <italic><tp:taxon-name><tp:taxon-name-part taxon-name-part-type="genus" reg="Pectocera">Pectocera</tp:taxon-name-part><tp:taxon-name-part taxon-name-part-type="species" reg="fortunei">fortunei</tp:taxon-name-part></tp:taxon-name></italic>. From left: male, intersex and female.</p></caption><graphic xmlns:xlink="http://www.w3.org/1999/xlink" xlink:href="bdj-13-e144929-g004.jpg" position="float" id="oo_1200720.jpg" orientation="portrait" xlink:type="simple"><uri content-type="original_file" xlink:type="simple">https://binary.pensoft.net/fig/1200720</uri></graphic></fig><fig id="F12384122" position="float" orientation="portrait"><object-id xmlns:xlink="http://www.w3.org/1999/xlink" content-type="arpha" xlink:type="simple">8F5DEFA9-6783-5194-BFB1-074C031580A4</object-id><object-id xmlns:xlink="http://www.w3.org/1999/xlink" content-type="doi" xlink:type="simple">10.3897/BDJ.13.e144929.figure5</object-id><label>Figure 5.</label><caption><p>Genitalia of <italic><tp:taxon-name><tp:taxon-name-part taxon-name-part-type="genus" reg="Pectocera">Pectocera</tp:taxon-name-part><tp:taxon-name-part taxon-name-part-type="species" reg="fortunei">fortunei</tp:taxon-name-part></tp:taxon-name></italic>. From left: male, intersex and female.</p></caption><graphic xmlns:xlink="http://www.w3.org/1999/xlink" xlink:href="bdj-13-e144929-g005.jpg" position="float" id="oo_1200707.jpg" orientation="portrait" xlink:type="simple"><uri content-type="original_file" xlink:type="simple">https://binary.pensoft.net/fig/1200707</uri></graphic></fig></tp:treatment-sec></tp:taxon-treatment>
