# Supplementary material for: First report of an intersex individual of the click beetle Pectocerafortunei (Elateridae) and additional cases of gynandromorphism in Coleoptera (Lucanidae, Scarabaeidae)
Source: Biodivers Data J. 2025 Feb 20;13:e144929. doi: 10.3897/BDJ.13.e144929 (PMC11868802; doi:10.3897/BDJ.13.e144929)
Supplement: XML Treatment for Dorcus titanus castanicolor [file BDJ.13.e144929-treatment2.xml]

<!DOCTYPE tp:taxon-treatment
  PUBLIC "-//TaxonX//DTD Taxonomic Treatment Publishing DTD v0 20100105//EN" "tax-treatment-NSO.dtd">
<tp:taxon-treatment xmlns:tp="http://www.plazi.org/taxpub"><tp:treatment-meta><mixed-citation publication-type="journal"><person-group><name><surname>Kim</surname><given-names>Donguk</given-names></name><name><surname>Hyun</surname><given-names>Sangeun</given-names></name><name><surname>Choi</surname><given-names>Kwang Shik</given-names></name></person-group><article-title>First report of an intersex individual of the click beetle <italic><tp:taxon-name><tp:taxon-name-part taxon-name-part-type="genus" reg="Pectocera">Pectocera</tp:taxon-name-part><tp:taxon-name-part taxon-name-part-type="species" reg="fortunei">fortunei</tp:taxon-name-part></tp:taxon-name></italic> (<tp:taxon-name><tp:taxon-name-part taxon-name-part-type="family">Elateridae</tp:taxon-name-part></tp:taxon-name>) and additional cases of gynandromorphism in <tp:taxon-name><tp:taxon-name-part taxon-name-part-type="order">Coleoptera</tp:taxon-name-part></tp:taxon-name> (<tp:taxon-name><tp:taxon-name-part taxon-name-part-type="family">Lucanidae</tp:taxon-name-part></tp:taxon-name>, <tp:taxon-name><tp:taxon-name-part taxon-name-part-type="family">Scarabaeidae</tp:taxon-name-part></tp:taxon-name>)</article-title><source>Biodivers Data J</source><day>20</day><month>02</month><year>2025</year><volume>13</volume><pub-id pub-id-type="doi">10.3897/BDJ.13.e144929</pub-id></mixed-citation></tp:treatment-meta><tp:nomenclature><tp:taxon-name>
            <object-id xmlns:xlink="http://www.w3.org/1999/xlink" content-type="arpha" xlink:type="simple">B4E31182-14C5-5D7C-BE81-688889D50C43</object-id>
            <tp:taxon-name-part taxon-name-part-type="genus">Dorcus</tp:taxon-name-part>
            <tp:taxon-name-part taxon-name-part-type="species">titanus</tp:taxon-name-part>
            <tp:taxon-name-part taxon-name-part-type="subspecies">castanicolor</tp:taxon-name-part>
          </tp:taxon-name></tp:nomenclature><tp:treatment-sec sec-type="materials"><title>Materials</title><list list-type="alpha-lower" list-content="occurrences"><list-item><p><bold>Type status:</bold> <named-content xmlns:xlink="http://www.w3.org/1999/xlink" content-type="dwc:typeStatus" xlink:type="simple">Other material</named-content>. <bold>Occurrence:</bold> sex: <named-content xmlns:xlink="http://www.w3.org/1999/xlink" content-type="dwc:sex" xlink:type="simple">1 gynandromorph</named-content>; occurrenceID: <named-content xmlns:xlink="http://www.w3.org/1999/xlink" content-type="dwc:occurrenceID" xlink:type="simple">09268E7D-25D3-5F13-A399-753809D0B384</named-content>; <bold>Taxon:</bold> genus: <named-content xmlns:xlink="http://www.w3.org/1999/xlink" content-type="dwc:genus" xlink:type="simple"><tp:taxon-name><tp:taxon-name-part taxon-name-part-type="genus">Dorcus</tp:taxon-name-part></tp:taxon-name></named-content>; specificEpithet: <named-content xmlns:xlink="http://www.w3.org/1999/xlink" content-type="dwc:specificEpithet" xlink:type="simple"><italic><tp:taxon-name><tp:taxon-name-part taxon-name-part-type="genus" reg="Dorcus"/><tp:taxon-name-part taxon-name-part-type="species" reg="titanus">titanus</tp:taxon-name-part><tp:taxon-name-part taxon-name-part-type="subspecies" reg="castanicolor">castanicolor</tp:taxon-name-part></tp:taxon-name></italic></named-content>; scientificNameAuthorship: <named-content xmlns:xlink="http://www.w3.org/1999/xlink" content-type="dwc:scientificNameAuthorship" xlink:type="simple">(Motschulsky, 1861)</named-content>; <bold>Location:</bold> country: <named-content xmlns:xlink="http://www.w3.org/1999/xlink" content-type="dwc:country" xlink:type="simple">South Korea</named-content>; locality: <named-content xmlns:xlink="http://www.w3.org/1999/xlink" content-type="dwc:locality" xlink:type="simple">Hyeongsu Kim leg.</named-content>; <bold>Event:</bold> eventDate: <named-content xmlns:xlink="http://www.w3.org/1999/xlink" content-type="dwc:eventDate" xlink:type="simple">VII.2019 (breed)</named-content>; <bold>Record Level:</bold> basisOfRecord: <named-content xmlns:xlink="http://www.w3.org/1999/xlink" content-type="dwc:basisOfRecord" xlink:type="simple">Preserved Specimen</named-content></p></list-item><list-item><p><bold>Type status:</bold> <named-content xmlns:xlink="http://www.w3.org/1999/xlink" content-type="dwc:typeStatus" xlink:type="simple">Other material</named-content>. <bold>Occurrence:</bold> sex: <named-content xmlns:xlink="http://www.w3.org/1999/xlink" content-type="dwc:sex" xlink:type="simple">1 female</named-content>; occurrenceID: <named-content xmlns:xlink="http://www.w3.org/1999/xlink" content-type="dwc:occurrenceID" xlink:type="simple">9E55012A-86F6-5022-A53D-93EF9D0DF949</named-content>; <bold>Taxon:</bold> genus: <named-content xmlns:xlink="http://www.w3.org/1999/xlink" content-type="dwc:genus" xlink:type="simple"><tp:taxon-name><tp:taxon-name-part taxon-name-part-type="genus">Dorcus</tp:taxon-name-part></tp:taxon-name></named-content>; specificEpithet: <named-content xmlns:xlink="http://www.w3.org/1999/xlink" content-type="dwc:specificEpithet" xlink:type="simple"><italic><tp:taxon-name><tp:taxon-name-part taxon-name-part-type="genus" reg="Dorcus"/><tp:taxon-name-part taxon-name-part-type="species" reg="titanus">titanus</tp:taxon-name-part><tp:taxon-name-part taxon-name-part-type="subspecies" reg="castanicolor">castanicolor</tp:taxon-name-part></tp:taxon-name></italic></named-content>; scientificNameAuthorship: <named-content xmlns:xlink="http://www.w3.org/1999/xlink" content-type="dwc:scientificNameAuthorship" xlink:type="simple">(Motschulsky, 1861)</named-content>; <bold>Location:</bold> country: <named-content xmlns:xlink="http://www.w3.org/1999/xlink" content-type="dwc:country" xlink:type="simple">South Korea</named-content>; stateProvince: <named-content xmlns:xlink="http://www.w3.org/1999/xlink" content-type="dwc:stateProvince" xlink:type="simple">Chungcheongbuk-do</named-content>; locality: <named-content xmlns:xlink="http://www.w3.org/1999/xlink" content-type="dwc:locality" xlink:type="simple">Chupungryeong, Chupungryeong-myeon, Yeongdong-gun, Seung Mo Lee Coll.</named-content>; <bold>Event:</bold> eventDate: <named-content xmlns:xlink="http://www.w3.org/1999/xlink" content-type="dwc:eventDate" xlink:type="simple">29.VII.1972</named-content>; <bold>Record Level:</bold> basisOfRecord: <named-content xmlns:xlink="http://www.w3.org/1999/xlink" content-type="dwc:basisOfRecord" xlink:type="simple">Preserved Specimen</named-content></p></list-item><list-item><p><bold>Type status:</bold> <named-content xmlns:xlink="http://www.w3.org/1999/xlink" content-type="dwc:typeStatus" xlink:type="simple">Other material</named-content>. <bold>Occurrence:</bold> sex: <named-content xmlns:xlink="http://www.w3.org/1999/xlink" content-type="dwc:sex" xlink:type="simple">1 male, 1 female</named-content>; occurrenceID: <named-content xmlns:xlink="http://www.w3.org/1999/xlink" content-type="dwc:occurrenceID" xlink:type="simple">95F2493E-FB09-5626-8E45-ECAC995F39D8</named-content>; <bold>Taxon:</bold> genus: <named-content xmlns:xlink="http://www.w3.org/1999/xlink" content-type="dwc:genus" xlink:type="simple"><tp:taxon-name><tp:taxon-name-part taxon-name-part-type="genus">Dorcus</tp:taxon-name-part></tp:taxon-name></named-content>; specificEpithet: <named-content xmlns:xlink="http://www.w3.org/1999/xlink" content-type="dwc:specificEpithet" xlink:type="simple"><tp:taxon-name><tp:taxon-name-part taxon-name-part-type="genus" reg="Dorcus"/><tp:taxon-name-part taxon-name-part-type="species" reg="titanus">titanus</tp:taxon-name-part><tp:taxon-name-part taxon-name-part-type="subspecies" reg="castanicolor">castanicolor</tp:taxon-name-part></tp:taxon-name></named-content>; scientificNameAuthorship: <named-content xmlns:xlink="http://www.w3.org/1999/xlink" content-type="dwc:scientificNameAuthorship" xlink:type="simple">(Motschulsky, 1861)</named-content>; <bold>Location:</bold> country: <named-content xmlns:xlink="http://www.w3.org/1999/xlink" content-type="dwc:country" xlink:type="simple">South Korea</named-content>; stateProvince: <named-content xmlns:xlink="http://www.w3.org/1999/xlink" content-type="dwc:stateProvince" xlink:type="simple">Jeollanam-do</named-content>; locality: <named-content xmlns:xlink="http://www.w3.org/1999/xlink" content-type="dwc:locality" xlink:type="simple">Is. Jindo, Jukrim-ri, Imhoe-myeon, Jindo-gun, Donguk Kim leg.</named-content>; <bold>Event:</bold> eventDate: <named-content xmlns:xlink="http://www.w3.org/1999/xlink" content-type="dwc:eventDate" xlink:type="simple">4.VIII.2020</named-content>; <bold>Record Level:</bold> basisOfRecord: <named-content xmlns:xlink="http://www.w3.org/1999/xlink" content-type="dwc:basisOfRecord" xlink:type="simple">Preserved Specimen</named-content></p></list-item></list></tp:treatment-sec><tp:treatment-sec sec-type="Description"><title>Description</title><sec sec-type="Morphology of the gynandromorph Dorcus titanus castanicolor"><title>Morphology of the gynandromorph <italic><tp:taxon-name><tp:taxon-name-part taxon-name-part-type="genus" reg="Dorcus">Dorcus</tp:taxon-name-part><tp:taxon-name-part taxon-name-part-type="species" reg="titanus">titanus</tp:taxon-name-part><tp:taxon-name-part taxon-name-part-type="subspecies" reg="castanicolor">castanicolor</tp:taxon-name-part></tp:taxon-name></italic></title><p>The body primarily exhibits female traits (Fig. <xref ref-type="fig" rid="F12384132">6</xref>). The head shows asymmetrical dimorphism, with the left side resembling a male and the right side resembling a female (Fig. <xref ref-type="fig" rid="F12384137">7</xref>). The surface of the head appears irregular, featuring patchy punctures. Male-type punctures are predominantly located on the left side, while female-type punctures are predominantly located on the right (Fig. <xref ref-type="fig" rid="F12384137">7</xref>). The mandibles are asymmetrical, with the left side more developed. The left antenna is slightly larger (Fig. <xref ref-type="fig" rid="F12384137">7</xref>). In the central area of the left side of the pronotum, male-type punctures appear in a patchy pattern (Fig. <xref ref-type="fig" rid="F12384137">7</xref>). The legs exhibit only female characteristics (short, with a rather wide protibia) (Fig. <xref ref-type="fig" rid="F12384132">6</xref>). The genitalia are fully developed and identical to a typical ovipositor (Fig. <xref ref-type="fig" rid="F12384141">8</xref>).</p></sec></tp:treatment-sec><tp:treatment-sec sec-type="Notes"><title>Notes</title><p>In <italic><tp:taxon-name><tp:taxon-name-part taxon-name-part-type="genus" reg="Dorcus">D.</tp:taxon-name-part><tp:taxon-name-part taxon-name-part-type="species" reg="titanus">titanus</tp:taxon-name-part><tp:taxon-name-part taxon-name-part-type="subspecies" reg="castanicolor">castanicolor</tp:taxon-name-part></tp:taxon-name></italic>, the prominent male sexual characteristics include well-developed mandibles, a non-projected canthus, a subrectangular pronotum and relatively long tarsi (Fig. <xref ref-type="fig" rid="F12384132">6</xref>). In the observed specimen, most body traits, including the legs and genitalia, exhibited female morphological characteristics. However, irregular patches of both male-type and female-type punctures were noted on the head and pronotum (Figs <xref ref-type="fig" rid="F12384132">6</xref>, <xref ref-type="fig" rid="F12384137">7</xref>, <xref ref-type="fig" rid="F12384141">8</xref>). Hence, this specimen was classified as a gynandromorph. This is the first record for this subspecies.</p></tp:treatment-sec><tp:treatment-sec><!--Section generated to contain objects referenced in tp:taxon-treatment.--><fig id="F12384132" position="float" orientation="portrait"><object-id xmlns:xlink="http://www.w3.org/1999/xlink" content-type="arpha" xlink:type="simple">90E839E8-9237-58B0-BC9C-F72F07793E5D</object-id><object-id xmlns:xlink="http://www.w3.org/1999/xlink" content-type="doi" xlink:type="simple">10.3897/BDJ.13.e144929.figure6</object-id><label>Figure 6.</label><caption><p>Habitus of <italic><tp:taxon-name><tp:taxon-name-part taxon-name-part-type="genus" reg="Dorcus">Dorcus</tp:taxon-name-part><tp:taxon-name-part taxon-name-part-type="species" reg="titanus">titanus</tp:taxon-name-part><tp:taxon-name-part taxon-name-part-type="subspecies" reg="castanicolor">castanicolor</tp:taxon-name-part></tp:taxon-name></italic>, dorsal (above) and ventral (below) views. From left: male, gynandromorph and female.</p></caption><graphic xmlns:xlink="http://www.w3.org/1999/xlink" xlink:href="bdj-13-e144929-g006.jpg" position="float" id="oo_1200708.jpg" orientation="portrait" xlink:type="simple"><uri content-type="original_file" xlink:type="simple">https://binary.pensoft.net/fig/1200708</uri></graphic></fig><fig id="F12384137" position="float" orientation="portrait"><object-id xmlns:xlink="http://www.w3.org/1999/xlink" content-type="arpha" xlink:type="simple">4B53DDE5-D4C9-5EBE-BA7D-67120C2E0772</object-id><object-id xmlns:xlink="http://www.w3.org/1999/xlink" content-type="doi" xlink:type="simple">10.3897/BDJ.13.e144929.figure7</object-id><label>Figure 7.</label><caption><p>Pronotum and head of <italic><tp:taxon-name><tp:taxon-name-part taxon-name-part-type="genus" reg="Dorcus">Dorcus</tp:taxon-name-part><tp:taxon-name-part taxon-name-part-type="species" reg="titanus">titanus</tp:taxon-name-part><tp:taxon-name-part taxon-name-part-type="subspecies" reg="castanicolor">castanicolor</tp:taxon-name-part></tp:taxon-name></italic>, dorsal (above) and ventral (below) views. From left: male, gynandromorph and female.</p></caption><graphic xmlns:xlink="http://www.w3.org/1999/xlink" xlink:href="bdj-13-e144929-g007.jpg" position="float" id="oo_1200721.jpg" orientation="portrait" xlink:type="simple"><uri content-type="original_file" xlink:type="simple">https://binary.pensoft.net/fig/1200721</uri></graphic></fig><fig id="F12384141" position="float" orientation="portrait"><object-id xmlns:xlink="http://www.w3.org/1999/xlink" content-type="arpha" xlink:type="simple">8FD3A4EF-A49C-59BB-8559-388F8D0D854B</object-id><object-id xmlns:xlink="http://www.w3.org/1999/xlink" content-type="doi" xlink:type="simple">10.3897/BDJ.13.e144929.figure8</object-id><label>Figure 8.</label><caption><p>Genitalia of <italic><tp:taxon-name><tp:taxon-name-part taxon-name-part-type="genus" reg="Dorcus">Dorcus</tp:taxon-name-part><tp:taxon-name-part taxon-name-part-type="species" reg="titanus">titanus</tp:taxon-name-part><tp:taxon-name-part taxon-name-part-type="subspecies" reg="castanicolor">castanicolor</tp:taxon-name-part></tp:taxon-name></italic>. From left: male, gynandromorph and female.</p></caption><graphic xmlns:xlink="http://www.w3.org/1999/xlink" xlink:href="bdj-13-e144929-g008.jpg" position="float" id="oo_1200722.jpg" orientation="portrait" xlink:type="simple"><uri content-type="original_file" xlink:type="simple">https://binary.pensoft.net/fig/1200722</uri></graphic></fig></tp:treatment-sec></tp:taxon-treatment>
