# Supplementary material for: First report of an intersex individual of the click beetle Pectocerafortunei (Elateridae) and additional cases of gynandromorphism in Coleoptera (Lucanidae, Scarabaeidae)
Source: Biodivers Data J. 2025 Feb 20;13:e144929. doi: 10.3897/BDJ.13.e144929 (PMC11868802; doi:10.3897/BDJ.13.e144929)
Supplement: XML Treatment for Trypoxylus dichotomus septentrionalis [file BDJ.13.e144929-treatment3.xml]

<!DOCTYPE tp:taxon-treatment
  PUBLIC "-//TaxonX//DTD Taxonomic Treatment Publishing DTD v0 20100105//EN" "tax-treatment-NSO.dtd">
<tp:taxon-treatment xmlns:tp="http://www.plazi.org/taxpub"><tp:treatment-meta><mixed-citation publication-type="journal"><person-group><name><surname>Kim</surname><given-names>Donguk</given-names></name><name><surname>Hyun</surname><given-names>Sangeun</given-names></name><name><surname>Choi</surname><given-names>Kwang Shik</given-names></name></person-group><article-title>First report of an intersex individual of the click beetle <italic><tp:taxon-name><tp:taxon-name-part taxon-name-part-type="genus" reg="Pectocera">Pectocera</tp:taxon-name-part><tp:taxon-name-part taxon-name-part-type="species" reg="fortunei">fortunei</tp:taxon-name-part></tp:taxon-name></italic> (<tp:taxon-name><tp:taxon-name-part taxon-name-part-type="family">Elateridae</tp:taxon-name-part></tp:taxon-name>) and additional cases of gynandromorphism in <tp:taxon-name><tp:taxon-name-part taxon-name-part-type="order">Coleoptera</tp:taxon-name-part></tp:taxon-name> (<tp:taxon-name><tp:taxon-name-part taxon-name-part-type="family">Lucanidae</tp:taxon-name-part></tp:taxon-name>, <tp:taxon-name><tp:taxon-name-part taxon-name-part-type="family">Scarabaeidae</tp:taxon-name-part></tp:taxon-name>)</article-title><source>Biodivers Data J</source><day>20</day><month>02</month><year>2025</year><volume>13</volume><pub-id pub-id-type="doi">10.3897/BDJ.13.e144929</pub-id></mixed-citation></tp:treatment-meta><tp:nomenclature><tp:taxon-name>
            <object-id xmlns:xlink="http://www.w3.org/1999/xlink" content-type="arpha" xlink:type="simple">52205D92-6483-5CAF-9054-36F051A2459D</object-id>
            <tp:taxon-name-part taxon-name-part-type="genus">Trypoxylus</tp:taxon-name-part>
            <tp:taxon-name-part taxon-name-part-type="species">dichotomus</tp:taxon-name-part>
            <tp:taxon-name-part taxon-name-part-type="subspecies">septentrionalis</tp:taxon-name-part>
          </tp:taxon-name><tp:taxon-authority>(Kôno, 1931)</tp:taxon-authority></tp:nomenclature><tp:treatment-sec sec-type="materials"><title>Materials</title><list list-type="alpha-lower" list-content="occurrences"><list-item><p><bold>Type status:</bold> <named-content xmlns:xlink="http://www.w3.org/1999/xlink" content-type="dwc:typeStatus" xlink:type="simple">Other material</named-content>. <bold>Occurrence:</bold> sex: <named-content xmlns:xlink="http://www.w3.org/1999/xlink" content-type="dwc:sex" xlink:type="simple">gynandromorph</named-content>; occurrenceID: <named-content xmlns:xlink="http://www.w3.org/1999/xlink" content-type="dwc:occurrenceID" xlink:type="simple">BB0266CB-A621-5217-9808-8AFA3591AFA7</named-content>; <bold>Taxon:</bold> genus: <named-content xmlns:xlink="http://www.w3.org/1999/xlink" content-type="dwc:genus" xlink:type="simple"><tp:taxon-name><tp:taxon-name-part taxon-name-part-type="genus">Trypoxylus</tp:taxon-name-part></tp:taxon-name></named-content>; specificEpithet: <named-content xmlns:xlink="http://www.w3.org/1999/xlink" content-type="dwc:specificEpithet" xlink:type="simple"><italic><tp:taxon-name><tp:taxon-name-part taxon-name-part-type="genus" reg="Trypoxylus"/><tp:taxon-name-part taxon-name-part-type="species" reg="dichotomus">dichotomus</tp:taxon-name-part><tp:taxon-name-part taxon-name-part-type="subspecies" reg="septentrionalis">septentrionalis</tp:taxon-name-part></tp:taxon-name></italic></named-content>; scientificNameAuthorship: <named-content xmlns:xlink="http://www.w3.org/1999/xlink" content-type="dwc:scientificNameAuthorship" xlink:type="simple">(Kôno, 1931)</named-content>; <bold>Location:</bold> country: <named-content xmlns:xlink="http://www.w3.org/1999/xlink" content-type="dwc:country" xlink:type="simple">South Korea</named-content>; locality: <named-content xmlns:xlink="http://www.w3.org/1999/xlink" content-type="dwc:locality" xlink:type="simple">Songyong Lee leg.</named-content>; <bold>Event:</bold> eventDate: <named-content xmlns:xlink="http://www.w3.org/1999/xlink" content-type="dwc:eventDate" xlink:type="simple">30.XI.2019 (breed)</named-content>; <bold>Record Level:</bold> basisOfRecord: <named-content xmlns:xlink="http://www.w3.org/1999/xlink" content-type="dwc:basisOfRecord" xlink:type="simple">Preserved Specimen</named-content></p></list-item><list-item><p><bold>Type status:</bold> <named-content xmlns:xlink="http://www.w3.org/1999/xlink" content-type="dwc:typeStatus" xlink:type="simple">Other material</named-content>. <bold>Occurrence:</bold> sex: <named-content xmlns:xlink="http://www.w3.org/1999/xlink" content-type="dwc:sex" xlink:type="simple">1 male, 1 female</named-content>; occurrenceID: <named-content xmlns:xlink="http://www.w3.org/1999/xlink" content-type="dwc:occurrenceID" xlink:type="simple">D3195208-3391-57AF-A0E0-BCAD19B62715</named-content>; <bold>Taxon:</bold> genus: <named-content xmlns:xlink="http://www.w3.org/1999/xlink" content-type="dwc:genus" xlink:type="simple"><tp:taxon-name><tp:taxon-name-part taxon-name-part-type="genus">Trypoxylus</tp:taxon-name-part></tp:taxon-name></named-content>; specificEpithet: <named-content xmlns:xlink="http://www.w3.org/1999/xlink" content-type="dwc:specificEpithet" xlink:type="simple"><italic><tp:taxon-name><tp:taxon-name-part taxon-name-part-type="genus" reg="Trypoxylus"/><tp:taxon-name-part taxon-name-part-type="species" reg="dichotomus">dichotomus</tp:taxon-name-part><tp:taxon-name-part taxon-name-part-type="subspecies" reg="septentrionalis">septentrionalis</tp:taxon-name-part></tp:taxon-name></italic></named-content>; scientificNameAuthorship: <named-content xmlns:xlink="http://www.w3.org/1999/xlink" content-type="dwc:scientificNameAuthorship" xlink:type="simple">(Kôno, 1931)</named-content>; <bold>Location:</bold> country: <named-content xmlns:xlink="http://www.w3.org/1999/xlink" content-type="dwc:country" xlink:type="simple">South Korea</named-content>; stateProvince: <named-content xmlns:xlink="http://www.w3.org/1999/xlink" content-type="dwc:stateProvince" xlink:type="simple">Jeollanam-do</named-content>; locality: <named-content xmlns:xlink="http://www.w3.org/1999/xlink" content-type="dwc:locality" xlink:type="simple">Is. Jindo, Jukrim-ri, Imhoe-myeon, Jindo-gun</named-content>; <bold>Event:</bold> eventDate: <named-content xmlns:xlink="http://www.w3.org/1999/xlink" content-type="dwc:eventDate" xlink:type="simple">4.VIII.2020</named-content>; <bold>Record Level:</bold> basisOfRecord: <named-content xmlns:xlink="http://www.w3.org/1999/xlink" content-type="dwc:basisOfRecord" xlink:type="simple">Preserved Specimen</named-content></p></list-item><list-item><p><bold>Type status:</bold> <named-content xmlns:xlink="http://www.w3.org/1999/xlink" content-type="dwc:typeStatus" xlink:type="simple">Other material</named-content>. <bold>Occurrence:</bold> sex: <named-content xmlns:xlink="http://www.w3.org/1999/xlink" content-type="dwc:sex" xlink:type="simple">1 female</named-content>; occurrenceID: <named-content xmlns:xlink="http://www.w3.org/1999/xlink" content-type="dwc:occurrenceID" xlink:type="simple">394BE149-33BB-5433-9E13-1FFA34CF3510</named-content>; <bold>Taxon:</bold> genus: <named-content xmlns:xlink="http://www.w3.org/1999/xlink" content-type="dwc:genus" xlink:type="simple"><tp:taxon-name><tp:taxon-name-part taxon-name-part-type="genus">Trypoxylus</tp:taxon-name-part></tp:taxon-name></named-content>; specificEpithet: <named-content xmlns:xlink="http://www.w3.org/1999/xlink" content-type="dwc:specificEpithet" xlink:type="simple"><italic><tp:taxon-name><tp:taxon-name-part taxon-name-part-type="genus" reg="Trypoxylus"/><tp:taxon-name-part taxon-name-part-type="species" reg="dichotomus">dichotomus</tp:taxon-name-part><tp:taxon-name-part taxon-name-part-type="subspecies" reg="septentrionalis">septentrionalis</tp:taxon-name-part></tp:taxon-name></italic></named-content>; scientificNameAuthorship: <named-content xmlns:xlink="http://www.w3.org/1999/xlink" content-type="dwc:scientificNameAuthorship" xlink:type="simple">(Kôno, 1931)</named-content>; <bold>Location:</bold> country: <named-content xmlns:xlink="http://www.w3.org/1999/xlink" content-type="dwc:country" xlink:type="simple">South Korea</named-content>; stateProvince: <named-content xmlns:xlink="http://www.w3.org/1999/xlink" content-type="dwc:stateProvince" xlink:type="simple">Jeju-do</named-content>; locality: <named-content xmlns:xlink="http://www.w3.org/1999/xlink" content-type="dwc:locality" xlink:type="simple">Is. Jejudo, Daepo-dong, Seogwipo-si</named-content>; <bold>Event:</bold> eventDate: <named-content xmlns:xlink="http://www.w3.org/1999/xlink" content-type="dwc:eventDate" xlink:type="simple">29.VII.2018</named-content>; <bold>Record Level:</bold> basisOfRecord: <named-content xmlns:xlink="http://www.w3.org/1999/xlink" content-type="dwc:basisOfRecord" xlink:type="simple">Preserved Specimen</named-content></p></list-item></list></tp:treatment-sec><tp:treatment-sec sec-type="Description"><title>Description</title><sec sec-type="Morphology of the gynandromorph Trypoxylus dichotomus septentrionalis"><title>Morphology of the gynandromorph <italic><tp:taxon-name><tp:taxon-name-part taxon-name-part-type="genus" reg="Trypoxylus">Trypoxylus</tp:taxon-name-part><tp:taxon-name-part taxon-name-part-type="species" reg="dichotomus">dichotomus</tp:taxon-name-part><tp:taxon-name-part taxon-name-part-type="subspecies" reg="septentrionalis">septentrionalis</tp:taxon-name-part></tp:taxon-name></italic></title><p>The body exhibits a bilateral division of male and female phenotypes, with the left side displaying female characteristics and the right displaying male characteristics (Fig. <xref ref-type="fig" rid="F12384143">9</xref>). The head primarily exhibits female traits, but a subrectangular horn is present on the right side of the frons (Fig. <xref ref-type="fig" rid="F12384147">10</xref>). The pronotum resembles that of a male, with an incomplete horn on the left side and scattered punctures and pubescence appearing as spots on the surface (Fig. <xref ref-type="fig" rid="F12384147">10</xref>). The elytra display female characteristics (dense pale-yellow pubescence) on the left side, while the right side exhibits male characteristics (lacking dense pale-yellow pubescence) (Fig. <xref ref-type="fig" rid="F12384143">9</xref>). The legs exhibit a mixture of male and female traits. The protibiae on both sides display female characteristics (rather short and wide, with dense and wide punctures on the surface), but the claws are male-like. The mesotibiae and mesotarsi on both sides display female characteristics (rather short, with two external teeth on the outer margin of the mesotibia). The metatibia and metatarsus are asymmetrical, with the left side displaying female characteristics (a well-developed bidentate apex and a rather short tarsus), while the right side possesses both male (a rather narrow metatibia and a long metatarsus) and female characteristics (two external teeth on the outer margin of the metatibia). The femora overall exhibit male characteristics, except for the left profemur and left metafemur, which display female characteristics (rather wide, with the anterior margin of the profemur covered in dense yellow pubescence) (Fig. <xref ref-type="fig" rid="F12384143">9</xref>). The sternites exhibit asymmetry, with a narrow intersegmental space on the left and a broader one on the right (Fig. <xref ref-type="fig" rid="F12384149">11</xref>). The genitalia resemble a male aedeagus, but are asymmetrical between the left and right sides, abnormally developed and have paramere apices that are outwardly spread (Fig. <xref ref-type="fig" rid="F12384153">12</xref>). Additionally, eight eggs were found alongside the genitalia (Fig. <xref ref-type="fig" rid="F12384153">12</xref>).</p></sec></tp:treatment-sec><tp:treatment-sec sec-type="Notes"><title>Notes</title><p>In <italic><tp:taxon-name><tp:taxon-name-part taxon-name-part-type="genus" reg="Trypoxylus">T.</tp:taxon-name-part><tp:taxon-name-part taxon-name-part-type="species" reg="dichotomus">dichotomus</tp:taxon-name-part><tp:taxon-name-part taxon-name-part-type="subspecies" reg="septentrionalis">septentrionalis</tp:taxon-name-part></tp:taxon-name></italic>, the primary male sexual characteristics include a well-developed horn on the head and pronotum, a relatively smooth pronotal surface and an elytral surface lacking dense pale-yellow pubescence. In the observed specimen, the body overall displayed a bilateral separation of male and female phenotypes (Figs <xref ref-type="fig" rid="F12384143">9</xref>, <xref ref-type="fig" rid="F12384147">10</xref>, <xref ref-type="fig" rid="F12384149">11</xref>), but the legs exhibited a complex mixture of male and female traits. Based on these male and female morphological distinctions, this specimen was classified as a gynandromorph.</p></tp:treatment-sec><tp:treatment-sec><!--Section generated to contain objects referenced in tp:taxon-treatment.--><fig id="F12384143" position="float" orientation="portrait"><object-id xmlns:xlink="http://www.w3.org/1999/xlink" content-type="arpha" xlink:type="simple">DA04E94E-FFDD-5EF3-AE2A-364F98DE581F</object-id><object-id xmlns:xlink="http://www.w3.org/1999/xlink" content-type="doi" xlink:type="simple">10.3897/BDJ.13.e144929.figure9</object-id><label>Figure 9.</label><caption><p>Habitus of <italic><tp:taxon-name><tp:taxon-name-part taxon-name-part-type="genus" reg="Trypoxylus">Trypoxylus</tp:taxon-name-part><tp:taxon-name-part taxon-name-part-type="species" reg="dichotomus">dichotomus</tp:taxon-name-part><tp:taxon-name-part taxon-name-part-type="subspecies" reg="septentrionalis">septentrionalis</tp:taxon-name-part></tp:taxon-name></italic>, dorsal (above) and ventral (below) views. From left: male, gynandromorph and female.</p></caption><graphic xmlns:xlink="http://www.w3.org/1999/xlink" xlink:href="bdj-13-e144929-g009.jpg" position="float" id="oo_1200728.jpg" orientation="portrait" xlink:type="simple"><uri content-type="original_file" xlink:type="simple">https://binary.pensoft.net/fig/1200728</uri></graphic></fig><fig id="F12384147" position="float" orientation="portrait"><object-id xmlns:xlink="http://www.w3.org/1999/xlink" content-type="arpha" xlink:type="simple">7FA2A67F-8866-51F6-8E0E-741AC2B506F0</object-id><object-id xmlns:xlink="http://www.w3.org/1999/xlink" content-type="doi" xlink:type="simple">10.3897/BDJ.13.e144929.figure10</object-id><label>Figure 10.</label><caption><p>Pronotum and head of <italic><tp:taxon-name><tp:taxon-name-part taxon-name-part-type="genus" reg="Trypoxylus">Trypoxylus</tp:taxon-name-part><tp:taxon-name-part taxon-name-part-type="species" reg="dichotomus">dichotomus</tp:taxon-name-part><tp:taxon-name-part taxon-name-part-type="subspecies" reg="septentrionalis">septentrionalis</tp:taxon-name-part></tp:taxon-name></italic>. From left: male, gynandromorph and female.</p></caption><graphic xmlns:xlink="http://www.w3.org/1999/xlink" xlink:href="bdj-13-e144929-g010.jpg" position="float" id="oo_1200730.jpg" orientation="portrait" xlink:type="simple"><uri content-type="original_file" xlink:type="simple">https://binary.pensoft.net/fig/1200730</uri></graphic></fig><fig id="F12384149" position="float" orientation="portrait"><object-id xmlns:xlink="http://www.w3.org/1999/xlink" content-type="arpha" xlink:type="simple">7A3EF964-EA23-5CBB-89DB-D3FBB3E2E1AC</object-id><object-id xmlns:xlink="http://www.w3.org/1999/xlink" content-type="doi" xlink:type="simple">10.3897/BDJ.13.e144929.figure11</object-id><label>Figure 11.</label><caption><p>Abdominal sternites of <italic><tp:taxon-name><tp:taxon-name-part taxon-name-part-type="genus" reg="Trypoxylus">Trypoxylus</tp:taxon-name-part><tp:taxon-name-part taxon-name-part-type="species" reg="dichotomus">dichotomus</tp:taxon-name-part><tp:taxon-name-part taxon-name-part-type="subspecies" reg="septentrionalis">septentrionalis</tp:taxon-name-part></tp:taxon-name></italic>. From left: male, gynandromorph and female.</p></caption><graphic xmlns:xlink="http://www.w3.org/1999/xlink" xlink:href="bdj-13-e144929-g011.jpg" position="float" id="oo_1200731.jpg" orientation="portrait" xlink:type="simple"><uri content-type="original_file" xlink:type="simple">https://binary.pensoft.net/fig/1200731</uri></graphic></fig><fig id="F12384153" position="float" orientation="portrait"><object-id xmlns:xlink="http://www.w3.org/1999/xlink" content-type="arpha" xlink:type="simple">B0BD9A9F-75C6-58CC-87EE-E55E72C540F1</object-id><object-id xmlns:xlink="http://www.w3.org/1999/xlink" content-type="doi" xlink:type="simple">10.3897/BDJ.13.e144929.figure12</object-id><label>Figure 12.</label><caption><p>Genitalia and egg of <italic><tp:taxon-name><tp:taxon-name-part taxon-name-part-type="genus" reg="Trypoxylus">Trypoxylus</tp:taxon-name-part><tp:taxon-name-part taxon-name-part-type="species" reg="dichotomus">dichotomus</tp:taxon-name-part><tp:taxon-name-part taxon-name-part-type="subspecies" reg="septentrionalis">septentrionalis</tp:taxon-name-part></tp:taxon-name></italic>. Above: normal individual; Below: gynandromorph.</p></caption><graphic xmlns:xlink="http://www.w3.org/1999/xlink" xlink:href="bdj-13-e144929-g012.jpg" position="float" id="oo_1200733.jpg" orientation="portrait" xlink:type="simple"><uri content-type="original_file" xlink:type="simple">https://binary.pensoft.net/fig/1200733</uri></graphic></fig></tp:treatment-sec></tp:taxon-treatment>
